# Supplementary material for: External Apical Root Resorption Following Orthodontic Treatment with Clear Aligners Versus Fixed Appliances: A Systematic Review and Meta-Analysis
Source: Dent J (Basel). 2025 Dec 5;13(12):580. doi: 10.3390/dj13120580 (PMC12731763; doi:10.3390/dj13120580)
Supplement: Supplementary file 1 [file dentistry-13-00580-s001.zip]

Archive with 4 entries (4 files):
- Supplementary 1 PRISMAChecklist.pdf
- Supplementary Table S2.pdf
- Supplementary Table S3.pdf
- Supplementary Table S4 .pdf
